# Supplementary material for: Deciphering the Mechanism of Tolerance to Apple Replant Disease Using a Genetic Mapping Approach in a Malling 9 × M. × robusta 5 Population Identifies SNP Markers Linked to Candidate Genes
Source: Int J Mol Sci. 2023 Mar 27;24(7):6307. doi: 10.3390/ijms24076307 (PMC10094387; doi:10.3390/ijms24076307)
Supplement: Supplementary file 1 [file ijms-24-06307-s001.zip]

Archive with 6 entries (4 files):
- ijms-2302833-supplementary/
- ijms-2302833-supplementary/03_Supplemental_Material/
- ijms-2302833-supplementary/03_Supplemental_Material/Supplemental Figure S1_M9 map.pdf
- ijms-2302833-supplementary/03_Supplemental_Material/Supplemental Figure S2_Mr5 map.pdf
- ijms-2302833-supplementary/03_Supplemental_Material/Table_S1_Output_Phenotyping.xlsx
- ijms-2302833-supplementary/03_Supplemental_Material/Table_S2_SSRmarker.xlsx
