# Supplementary material for: Deciphering the Mechanism of Tolerance to Apple Replant Disease Using a Genetic Mapping Approach in a Malling 9 × M. × robusta 5 Population Identifies SNP Markers Linked to Candidate Genes
Source: Int J Mol Sci. 2023 Mar 27;24(7):6307. doi: 10.3390/ijms24076307 (PMC10094387; doi:10.3390/ijms24076307)
Supplement: Supplementary file 1 [file ijms-24-06307-s001.zip › ijms-2302833-supplementary/03_Supplemental_Material/Table_S1_Output_Phenotyping.xlsx]

## Sheet: Tabelle1
Table S1: ARD susceptibility index calculated on basis of the shoot length increase for 106 progeny of M9 × Mr5 grown 8 weeks in ARD-soil or in gamma disinfected ARD-soil (γ-ARD).
	ARD				Gamma
Akzession	n	mean	std		n	mean	std		ASI
MAL300183	3	1.83333	0.288675		3	13.5	0.5		9.19254
MAL300215	6	0.75	0.41833		7	4.07143	0.607493		8.67762
MAL300158	9	2.88889	2.5097		11	12.0455	4.36723		8.08597
MAL300028	2	6.25	1.76777		2	24	21.2132		7.86701
MAL300195	11	1.36364	1.02691		8	5.1875	2.92694		7.84092
MAL300152	12	5.70833	6.13284		11	16.1818	6.06742		6.88472
MAL300217	12	3.58333	3.16108		12	9.875	8.36966		6.77721
MAL300147	11	6.31818	2.10087		12	16.7917	3.8698		6.63468
MAL300214	12	4.29167	2.79169		12	10.3333	3.45972		6.21926
MAL300089	13	1.34615	1.26466		10	3.2	2.05751		6.16235
MAL300169	11	6.68182	5.72395		12	14.8333	7.47521		5.84551
MAL300073	12	4.875	2.56838		14	10.6786	5.48988		5.78102
MAL300042	12	5.33333	2.95676		14	11.6786	9.21455		5.77937
MAL300209	7	7.42857	3.29682		10	14.9	7.42668		5.33384
MAL300061	10	8.25	4.49228		11	16.1818	10.7268		5.21396
MAL300150	12	11.4167	4.00473		12	20.4167	5.41812		4.689
MAL300086	6	6.25	4.09573		8	11.125	7.78621		4.66119
MAL300155	5	2.1	1.34164		5	3.7	2.68328		4.59982
MAL300068	4	4.125	4.75		5	7.2	6.49615		4.54292
MAL300059	22	9.40909	9.81573		27	16.4074	12.0128		4.53708
MAL300083	6	5.16667	3.7372		6	9	2.91548		4.53061
MAL300057	23	10.2391	13.1684		31	16.8065	15.6278		4.15657
MAL300172	12	15.625	9.82142		12	25.4583	9.45914		4.10859
MAL300065	4	5.875	5.67707		5	9.5	4.48609		4.05889
MAL300151	12	6.41667	3.33598		12	10.3333	4.27112		4.0318
MAL300036	5	9.1	7.81345		8	14.4375	15.0581		3.9325
MAL300213	12	9.41667	3.5537		12	14.75	5.1057		3.84618
MAL300039	5	8.2	3.94652		6	12.8333	12.2583		3.8404
MAL300007	9	5.5	3.7081		10	8.2	5.45792		3.50245
MAL300181	2	9.75	5.3033		2	14.5	3.53553		3.48456
MAL300156	5	5	1.27475		7	7.35714	1.65112		3.408
MAL300175	12	14.7917	6.83393		12	20.375	8.8706		2.91486
MAL300159	12	15.0833	4.38403		12	20.75	6.15888		2.90491
MAL300207	12	13.9583	3.04107		12	18.5417	3.10028		2.62939
MAL300035	18	10.8611	5.47133		20	14.25	10.5961		2.52968
MAL300112	7	22.6429	10.4989		6	28.6667	6.03048		2.2352
MAL300037	22	10.7273	12.3334		27	13.537	16.9768		2.20785
MAL300116	16	15.9062	10.4662		16	20.0312	5.90048		2.19048
MAL300051	22	15	12.8767		23	18.8261	15.027		2.16181
MAL300033	5	12	17.0367		3	15	12.1347		2.12742
MAL300047	15	14.9	16.4449		14	18.4643	18.9142		2.05335
MAL300043	11	16.4545	16.1964		12	20.375	18.5081		2.04673
MAL300113	24	17.5833	10.1024		24	21.5833	8.16497		1.97135
M9	24	14.0179	12.5		23	17.2	14.4		1.96795
MAL300097	8	27.375	13.5719		6	32.9167	9.92178		1.7908
MAL300199	6	8.25	2.80624		6	9.91667	8.43455		1.78774
MAL300088	23	8.43478	7.66382		28	10.0179	6.68398		1.68093
MAL300092	6	27.3333	3.3116		7	31.9286	3.59894		1.53091
MAL300034	22	15.0909	9.21003		23	16.8913	11.5394		1.13378
MAL300046	18	15.3056	16.9412		21	17.0476	16.4491		1.08698
MAL300078	8	5.5625	5.56416		8	6.1875	3.26165		1.07445
MAL300192	10	10.25	5.75543		11	11.2727	6.53209		0.965058
MAL300201	12	15.9583	4.90111		12	17.4167	4.04426		0.890665
MAL300085	20	12	9.33725		20	13.075	6.6832		0.874559
MAL300104	9	21	9.58188		9	22.3333	7.80224		0.63505
MAL300111	22	26.5	11.2863		22	27.8182	8.22821		0.504045
MAL300050	20	18.775	16.6334		16	19.6875	17.1774		0.49302
MAL300190	8	10.875	4.54148		10	11.4	7.36659		0.489866
MAL300055	23	21.0435	17.6151		23	21.9783	17.7914		0.452418
MAL300044	29	21.6552	12.4292		27	22.5185	14.7345		0.407819
MAL300079	17	8.35294	10.4474		19	8.63158	5.55488		0.343378
MAL300072	25	17.26	10.0717		29	17.8103	11.1926		0.328689
MAL300107	11	27.3636	10.4812		12	28.1667	3.10669		0.303263
MAL300017	29	7.06897	5.14387		25	7.24	4.50953		0.251286
MAL300149	5	3.5	1.1726		7	3.57143	3.04725		0.212742
MAL300093	12	28.6667	13.349		12	29.2083	7.37458		0.197264
MAL300182	12	10.125	4.57823		12	10.0833	4.2844		-0.0439549
MAL300066	6	17.4167	7.3581		10	17.25	9.68461		-0.102774
MAL300095	15	23.7	11.4577		15	23.1667	10.98		-0.244882
MAL300038	22	10.0909	8.31183		16	9.75	9.56382		-0.371926
MAL300025	20	8.225	4.71692		20	7.85	4.21807		-0.508141
MAL300008	24	6.91667	3.99365		21	6.54762	3.54931		-0.599545
MAL300002	27	8.59259	5.76468		24	7.9375	6.15967		-0.877893
MAL300011	27	5.62963	3.13967		26	5.13462	3.6071		-1.02549
MAL300040	17	13.6765	6.22982		17	12.4706	6.27363		-1.02859
MAL300058	24	16.875	17.078		26	14.9231	14.5545		-1.39132
MAL300016	6	8.5	5.31977		6	7.41667	5.08347		-1.55373
MAL300041	9	8.33333	2.33184		5	7.2	3.40221		-1.67436
MAL300030	16	22.4375	10.3953		15	19.1667	9.42956		-1.81524
MAL300049	11	18.5	18.9499		11	15.7727	15.2731		-1.83926
MAL300110	7	21.2857	10.6492		11	18.0909	11.3266		-1.87848
MAL300075	19	10.1579	9.5816		24	8.60417	5.69511		-1.92083
MAL300096	11	18.7273	5.40076		11	15.6818	3.97034		-2.06575
MAL300020	26	9.86538	5.84561		25	8.1	4.36368		-2.31834
MAL300108	12	30.2917	13.4189		12	24.6667	13.7102		-2.42569
MAL300021	24	13.75	7.71644		22	11.0227	5.00827		-2.63186
MAL300023	14	7.64286	5.89794		12	6.08333	4.39438		-2.72692
MAL300074	8	10.875	12.0853		10	8.5	4.80162		-2.97213
MAL300084	10	9.4	9.33274		14	7.14286	5.71916		-3.36132
MAL300077	5	12.5	11.5596		6	9.33333	7.11805		-3.60901
MAL300054	20	22.25	12.3688		18	16.5278	15.0826		-3.68275
MAL300032	14	14.8214	15.5299		10	10.9	11.7232		-3.82684
MAL300064	13	8.73077	9.77159		16	6.40625	6.41669		-3.85968
MAL300071	6	13.4167	19.1505		6	9.66667	7.71146		-4.12645
MAL300094	2	37.25	3.18198		2	26.5	15.5563		-4.31504
M. robusta 5	15	3.4	3.1		15	2.4	2.7		-4.43212
MAL300022	19	5.68421	3.43273		19	4	2.68225		-4.47877
MAL300052	18	15.6944	12.1886		17	10.9412	9.73217		-4.62116
MAL300024	24	8.47917	5.46228		24	5.875	2.92757		-4.71502
MAL300105	15	26	13.0398		16	17.2812	9.58466		-5.36663
MAL300067	6	12.25	9.99375		8	8	5.00714		-5.65095
MAL300045	10	13.65	11.3138		9	8.27778	2.42527		-6.90339
MAL300056	6	23.75	23.6828		6	13.6667	15.3937		-7.84809
MAL300018	33	10.9545	5.51753		23	6.28261	4.21261		-7.91005
MAL300029	4	16.25	15.6125		3	8.83333	3.32916		-8.93113
MAL300009	4	4	3.43996		3	2.16667	2.02073		-9.00061
MAL300003	6	5.16667	3.58701		6	2.75	2.505		-9.34774
MAL300026	35	10.6286	6.2348		32	5.01562	4.32078		-11.9039
