# Supplementary material for: Deciphering the Mechanism of Tolerance to Apple Replant Disease Using a Genetic Mapping Approach in a Malling 9 × M. × robusta 5 Population Identifies SNP Markers Linked to Candidate Genes
Source: Int J Mol Sci. 2023 Mar 27;24(7):6307. doi: 10.3390/ijms24076307 (PMC10094387; doi:10.3390/ijms24076307)
Supplement: Supplementary file 1 [file ijms-24-06307-s001.zip › ijms-2302833-supplementary/03_Supplemental_Material/Table_S2_SSRmarker.xlsx]

## Sheet: Tabelle1
Table S2: Malus SSR markers selected for the construction of the high density genetic map for M9 × Mr5
number	Marker (gray= used for genetic mapping)	linkage group	LG M9	LG Mr5	cM	Forward Sequence	Reverse Sequence	Mr5	Mr5	M9	M9	min	max	Reference
1	AU223657	3	x	x	x	TTCTCCGTCCCCTTCAACTA	CAAACAAACCAGTACCGCAA	214	229	220	229	210	230	Silfverberg-Dilworth et al. 2006
2	Ch01d03	4	4	4	29.6	CCACTTGGCAATGACTCCTC	ACCTTACCGCCAATGTGAAG					136	160	Liebhard et al. 2002
3	CH01d08	15	15	x	x	CTCCGCCGCTATAACACTTC	TACTCTGGAGGGTATGTCAAAG	284	284	243	290	238	290	Liebhard et al. 2002
4	CH01d09	12	-	12	31.8	GCCATCTGAACAGAATGTGC	CCCTTCATTCACATTTCCAG	126	171	177	189	134	172	Liebhard et al. 2002
5	Ch01f02	12	-	12	43.7	ACCACATTAGAGCAGTTGAGG	CTGGTTTGTTTTCCTCCAGC	176	180	176	180	146	255	Liebhard et al. 2002
6	Ch01f03b	9	9	x	x	GAGAAGCAAATGCAAAACCC	CTCCCCGGCTCCTATTCTAC	172	172	160	172	140	230	Liebhard et al. 2002
7	CH01f07a	10	x	x	x	CCCTACACAGTTTCTCAACCC	CGTTTTTGGAGCGTAGGAAC	195	197	189	199	174	206	Liebhard et al. 2002
8	CH01f09	8	x	x	x	ATGTACATCAAAGTGTGGATTG	GGCGCTTTCCAACACATC	101	101	127	129	100	130	Liebhard et al. 2002
9	Ch01h01	15	x	x	x	GAAAGACTTGCAGTGGGAGC	GGAGTGGGTTTGAGAAGGTT	98	106	118	124	91	162	Gianfranceschi et al. 1998
10	CH01h02	9	x	x	x	AGAGCTTCGAGCTTCGTTTG	GTGCAGTGATTAGCATTGCTGT	255	290	264	290	250	290	Gianfranceschi et al. 1998
11	Ch01h10	8	x	x	x	TGCAAAGATAGGTAGATATATGCCA	AGGAGGGATTGTTTGTGCAC	88	111	97	115	82	141	Gianfranceschi et al. 1998
12	CH02a03	16	x	x	x	AGAAGTTTTCACGGGTGCC	GTTTCATATCCCACCACCACAGAAG	130	146	146	150	130	150	Liebhard et al. 2002
13	Ch02a04	2	2	2	46.0	GAAACAGGCGCCATTATTTG	AAAGGAGACGTTGCAAGTGG	92	100	102	122	66	112	Liebhard et al. 2002
14	Ch02b07	10	10	10	20.3	CCAGACAAGTCATCACAACACTC	ATGTCGATGTCGCTCTGTTG	98	112	108	110	180	202	Liebhard et al. 2002
15	Ch02b10	2	2	2	45.8	CAAGGAAATCATCAAAGATTCAAG	CAAGTGGCTTCGGATAGTTG	117	125	127	146	115	150	Gianfranceschi et al. 1998
16	Ch02c02a	2	x	x	x	CTTCAAGTTCAGCATCAAGACAA	TAGGGCACACTTGCTGGTC	184	184	178	192	129	176	Liebhard et al. 2002
17	Ch02c06	9	x	x	x	TGACGAAATCCACTACTAATGCA	GATTGCGCGCTTTTTAACAT	250	252	237	256	216	254	Gianfranceschi et al. 1998
18	Ch02c09	15	x	x	x	TTATGTACCAACTTTGCTAACCTC	AGAAGCAGCAGAGGAGGATG	245	247	242	244	222	266	Liebhard et al. 2002
19	Ch02c11	10	10	10	30.5	TGAAGGCAATCACTCTGTGC	TTCCGAGAATCCTCTTCGAC	207	221	217	237	202	259	Liebhard et al. 2002
20	CH02d08	11	x	x	x	TCCAAAATGGCGTACCTCTC	GCAGACACTCACTCACTATCTCTC	213	215	215	256	210	240	Liebhard et al. 2002
21	Ch02f06	2	x	x	x	CCCTCTTCAGACCTGCATATG	ACTGTTTCCAAGCGCTCAGG	149	158	143	148	135	197	Gianfranceschi et al. 1998
22	CH02g01	13	x	x	x	GATGACGTCGGCAGGTAAAG	GTTTGGCTAGTGATGGTGGAGGTG	197	224	201	216	200	225	Liebhard et al. 2002
23	CH02g09	8	8	8	84.2	TCAGACAGAAGAGGAACTGTATTTG	CACCTTGAGGCCTCTGTAGC					98	138	Liebhard et al. 2002
24	CH02h11a	4	4	4	29.6	CGTGGCATGCTTATCATTTG	CAAGTGGCTTCGGATAGTTG					104	132	Liebhard et al. 2002
25	CH03a08	13	13	13	47.5	TTGGTTTGCTAGGAAAAGAAGG	GGCGCTTTCCAACACATC	172	174	161	192	160	195	Liebhard et al. 2002
26	CH03a09	5	x	x	x	GCCAGGTGTGACTCCTTCTC	CTGCAGCTGCTGAAACTGG	122	132	130	134	140	160	Liebhard et al. 2002
27	CH03b10	15	15	15	93.5	CCCTCCAAAATATCTCCTCCTC	ATCTTTTGGTGCTCCCACAC	92	108	113	117	90	120	Liebhard et al. 2002
28	Ch03c02	12	x	x	x	TCACTATTTACGGGATCAAGCA	GTGCAGAGTCTTTGACAAGGC	122	126	120	128	116	136	Liebhard et al. 2002
29	Ch03d07	6	-	6	12.2	CAAATCAATGCAAAACTGTCA	GGCTTCTGGCCATGATTTTA	169	192	227	227	186	226	Liebhard et al. 2002
30	Ch03d11	10	x	x	x	ACCCCACAGAAACCTTCTCC	CAACTGCAAGAATCGCAGAG	105	107	121	125	100	125	Liebhard et al. 2002
31	Ch03d12	6	6	6	24.3	GCCCAGAAGCAATAAGTAAACC	ATTGCTCCATGCATAAAGGG	123	123	100	150	108	154	Liebhard et al. 2002
32	Ch03e03	3	3	3	0.2	GCACATTCTGCCTTATCTTGG	AAAACCCACAAATAGCGCC	185	207	185	201	106	216	Liebhard et al. 2002
33	CH03g07	3	3	3	14.4	AATAAGCATTCAAAGCAATCCG	TTTTTCCAAATCGAGTTTCGTT	129	148	119	123	119	171	Liebhard et al. 2002
34	CH03g12	1	3	1/3	3.8	GCGCTGAAAAAGGTCAGTTT	CAAGGATGCGCATGTATTTG	151	176	161	184	154	200	Liebhard et al. 2002
35	CH04a12	11	11	x	x	CAGCCTGCAACTGCACTTAT	TGGAGACATGCAGAATGGAG	0	177	177	169	165	180	Liebhard et al. 2002
36	Ch04c07	14	x	x	x	GGCCTTCCATGTCTCAGAAG	CCTCATGCCCTCCACTAACA	107	110	107	115	92	180	Liebhard et al. 2002
37	CH04d10	11	x	x	x	GAGGCATCTGTAGCTCCGAC	CAACCAACAGCTCTGCAATC	0	159	0	161	159	165	Liebhard et al. 2002
38	Ch04e02	4	x	x	x	GGCGATGACTACCAGGAAAA	ATGTAGCCAAGCCAGCGTAT	149	157	153	157	150	160	Liebhard et al. 2002
39	CH04e03	5	5	5	64.6	TTGAAGATGTTTGGCTGTGC	TGCATGTCTGTCTCCTCCAT	149	157	189	205	179	222	Liebhard et al. 2002
40	Ch04e05	7	7	x	x	AGGCTAACAGAAATGTGGTTTG	ATGGCTCCTATTGCCATCAT	184	184	200	223	175	252	Liebhard et al. 2002
41	CH04g07	11	x	x	x	CCCTAACCTCAATCCCCAAT	aagtttatcgggcctacacg	162	167	146		145	170	Liebhard et al. 2002
42	CH04h02	11	x	x	x	GGAAGCTGCATGATGAGACC	CTCAAGGATTTCATGCCCAC	194	194	174	200	162	262	Liebhard et al. 2002
43	Ch05a04	16	16	x	x	GAAGCGAATTTTGCACGAAT	CGTTGTCCTGCTCATCATACTC					159	189	Liebhard et al. 2002
44	CH05a05	6	x	x	x	TGTATCAGTGGTTTGCATGAAC	ATCCATGGTCCCATAAACCA	0	216	199	199	195	220	Liebhard et al. 2002
45	CH05c04	13	13	13	x	CCTTCGTTATCTTCCTTGCATT	TGGTGAGTATCTGCTCGCTG	133	185	185	199	130	200	Liebhard et al. 2002
46	CH05c06	16	-	16	16.9	ATTGGAACTCTCCGTATTGTGC	ATCAACAGTAGTGGTAGCCGGT	82	105	107	120	80	125	Liebhard et al. 2002
47	CH05c07	9	x	9	x	TGATGCATTAGGGCTTGTACTT	ATGAGGCAGGTGAAGAAGGA	137	149	124	149	130	150	Liebhard et al. 2002
48	CH05d04	12	-	12	0	ACTTGTGAGCCGTGAGAGGT	GCAACTCCCAACTCTTCTTTCT	196	210	192	228	195	230	Liebhard et al. 2002
49	Ch05e03	2	2	2	49.8	CGAATATTTTCACTCTGACTGGG	CAAGTTGTTGTACTGCTCCGAC	162	162	172	172	158	190	Liebhard et al. 2002
50	CH05e06	5	5	5	30.9	ACACGCACAGAGACAGAGACAT	GAGCTTAAGAATAAGAGAAGGGG	122	134	143	217	120	145	Liebhard et al. 2002
51	CH05f04	13	x	x	x	GATGATGGTGCTCTCGGTTATT	GGGATGCATTGCTAAATAGGAT	155	159	159	161	155	165	Liebhard et al. 2002
52	Ch05f06	5	5	5	57.9	TTAGATCCGGTCACTCTCCACT	TGGAGGAAGACGAAGAAGAAAG	179	185	173	179	166	184	Liebhard et al. 2002
53	CH05g08	1	x	x	x	CCAAGACCAAGGCAACATTT	TCCGAAGGTATGCTTCGATT	0	173	178	174	170	180	Liebhard et al. 2002
54	Ch05h05	13	13	x	x	ACATGTCACTCCTACGCGG	GTTGAATAGCATCCCAAATGGT	184	194	167	179	168	184	Liebhard et al. 2002
55	CH-VF1	1	1	1	24.8	ATCACCACCAGCAGCAAAG	CATACAAATCAAAGCACAACCC	137	157	163	167	130	170	Vinatzer et al. 2004
57	CN444542	9	x	x	x	ATAAGCCAGGCCACCAAATC	TTATGTTGGGTAATGTCTTCCG	110	132	107	124	110	135	Silfverberg-Dilworth et al. 2006
58	CN444794	7	7	7	10.5	CATGGCAGGTGCTAAACTTG	GTTTGCAACTCACACAATGCAAC	264	270	230	258	230	306	Silfverberg-Dilworth et al. 2006
59	EMPc111	7	x	7	x	CAAACCTTCCAACCTCAACAAT	CCCTTCACCTCATTCTCACC	85	93	85		80	95	Fernandez-Fernandez et al. 2006
60	EMPc117	7	-	7	0	GTTCTATCTACCAAGCCACGCT	CGTTTGTGTGTTTTACGTGTTG	102	108	114	114	76	119	Fernandez-Fernandez et al. 2006
61	FEM18	3	x	x	x	AGAGCCACCAAAACCTGAGA	CGAAACGTCTCTTTCCTCCA	223	234	226	245	224	250	Fahrentrapp et al. 2012
62	GD12	3	3	x	x	TTGAGGTGTTTCTCCCATTGGA	CTAACGAAGCCGCCATTTCTTT	153	153	150	162	141	206	Hokanson et al. 1998
63	GD142	9	9	9	2.2	GGCACCCAAGCCCCTAA	GGAACCTACGACAGCAAAGTTACA	142	156	131	144	123	158	Hokanson et al. 1998
64	GD153	17	-	17	30.5	AAGCCCTATCTATTCTTCACACACA	CCTTTCCCCCTCACACAAC	156	0	138	0	130	160	Hokanson et al. 1998
65	GD158	9	x	9	x	CAACCACTCAGAATGACACCAAC	GTTTGCAGTGGATTGATGTTCC	143	151	130	147	130	155	Hokanson et al. 1998
66	GD162	4	x	4	x	GAGGCAAGTGACAAAGAAAGATG	AAAATGTAACAACCCGTCCAAGTG					215	254	Hokanson et al. 1998
67	GD96	17	17	17	x	CGGCGGAAAGCAATCACCT	GCCAGCCCTCTATGGTTCCAGA	168	172	165	173	152	197	Hokanson et al. 1998
68	Hi01a08	16	-	16	40.7	AAGTCCAATCGCACTCACG	CGTAGCTCTCTCCCGATACG	81	81	94	94	80	95	Silfverberg-Dilworth et al. 2006
69	Hi01c04	5	5	5	x	GCTGCCGTTGACGTTAGAG	GTTTGTAGAAGTGGCGTTTGAGG	99	107	103	106	110	130	Silfverberg-Dilworth et al. 2006
70	Hi01d05	6	x	x	x	GGTATCCTCTTCATCGCCTG	TTAGATTGACGTTCCGACCC	206	221	209	241	210	330	Silfverberg-Dilworth et al. 2006
71	Hi01e10	4	4	12	35.9	TGGGCTTGTTTAGTGTGTCAG	GTTTGGCTAGTGATGGTGGAGGTG	186	198	207	207	126	224	Silfverberg-Dilworth et al. 2006
72	Hi02c06	11	11	11	x	AGCAAGCGGTTGGAGAGA	GAGAAAGACGATGGCTACGAGATT	0	201	0	0	201	201	Silfverberg-Dilworth et al. 2006
73	Hi02c07	1	x	1	0	AGAGCTACGGGGATCCAAAT	GTTTAAGCATCCCGATTGAAAGG	115	117	115	115	104	148	Silfverberg-Dilworth et al. 2006
74	Hi02g06	15	15	15	0	AGATAGGTTTCACCGTCTCAGC	GACCTCTTTGGTGCGTCTG	134	134	151	163	149	163	Silfverberg-Dilworth et al. 2006
75	Hi03c05	17	x	x	x	GAAGAGAGAGGCCATGATAC	GTTTGCAACAGGTGGACTTGCTCT	0	215	220	200	200	220	Silfverberg-Dilworth et al. 2006
76	Hi03e04	13	15	15	41.4	CTTCACACCGTTTGGACCTC	GTTTAACTGAAACTTCAATCTAGG					132	160	Silfverberg-Dilworth et al. 2006
77	Hi03g06	15	x	x	x	TGCCAATACTCCCTCATTTACC	GTTTAAACAGAACTGCACCACATCC	161	163	193	197	160	200	Silfverberg-Dilworth et al. 2006
78	Hi04a08	5	5	5	11.8	TTGAAGGAGTTTCCGGTTTG	GTTTCACTCTGTGCTGGATTATGC	215	224	210	248	200	240	Silfverberg-Dilworth et al. 2006
79	Hi04d02	5	x	x	x	TTCGTGGCTGAGAAAGGAGT	GTTTGTACGGTGCATTGTGAAAG	k.A	k.A.	221	223	176	238	Silfverberg-Dilworth et al. 2006
80	Hi04e04	16	-	16	62	GACCACGAAGCGCTGTTAAG	GTTTCGGTAATTCCTTCCATCTTG	226	242	222	222	216	246	Silfverberg-Dilworth et al. 2006
81	Hi04g05	13	13	13	0	CTGAAACAGGAAACCAATGC	GTTTCGTAGAAGCATCGTTGCAG					190	265	Silfverberg-Dilworth et al. 2006
82	Hi05b09	7	7	7	51	AAACCCAACCCAAAGAGTGG	GTTTCTAACGTGCGCCTAACGTG	135	150	132	140	130	150	Silfverberg-Dilworth et al. 2006
83	Hi07d08	3	-	3	24.8	TGACATGCTTTTAGAGGTGGAC	GTTTGAGGGGTGTCCGTACAAG	227	229	210	216	222	232	Silfverberg-Dilworth et al. 2006
84	Hi07f01	12	x	x	x	GGAGGGCTTTAGTTGGGAAC	GTTTGAGCTCCACTTCCAACTCC	198	200	200	209	195	210	Silfverberg-Dilworth et al. 2006
85	Hi07h02	17	x	x	x	CAAATTGGCAACTGGGTCTG	GTTTAGGTGGAGGTGAAGGGATG	237	243	260	264	246	276	Silfverberg-Dilworth et al. 2006
86	Hi08e04	4	-	4	45.2	GCATGGTGGCCTTTCTAAG	GTTTACCCTCTGACTCAACCCAAC	200	210	207	210	201	234	Silfverberg-Dilworth et al. 2006
87	Hi08f12	16	x	16	x	GGTTTGTAACCCGTCTCTCG	GTTTCGTAGCTCTCTCCCGATACG	0	116	129	128	110	130	Silfverberg-Dilworth et al. 2006
88	Hi08g03	6	-	6	10.4	ATTCACTTCCACCGCCATAG	GTTTGGAATGATTGCGAGTGAAGC	115	115	112	112	104	116	Silfverberg-Dilworth et al. 2006
89	Hi23d11	12	x	x	x	GACAGCCAGAAGAACCCAAC	GTTTATTGGTCCATTTCCCAGGAG	186	189	183	183	180	190	Silfverberg-Dilworth et al. 2006
90	Hi23g12	8	x	x	x	CCCTTCCCTACCAAATGGAC	GTTTAAAGGGGCCCACAAAGTG	224	230	224	236	200	240	Silfverberg-Dilworth et al. 2006
91	KA4b	1	1	x	x	AAAGGTCTCTCTCACTGTCT	CCTCAGCCCAACTCAAAGCC	140		87	136	80	140	Silfverberg-Dilworth et al. 2006
92	MDAJ761	14	x	x	x	CCCTAAACACACAGCCTCCT	GTTTCAGCATCGCAGAGAACTGAG	0	242	246	244	230	250	Silfverberg-Dilworth et al. 2006
93	MDP0000243703	11	x	x	x	AACCCCATTGCCATCTTCTA	CAAATGGGTTCGGGTCCTAT	156	164	151	156	150	175	Foster et al. 2015
94	MDP0000365711	11	x	x	x	TCTCTCTCCTCTGCTTCCTCA	TTGTGCGATCTCGTAGCGTA	119	0	131	0	115	135	Foster et al. 2015
95	MS01a03	10	10	10	77.7	AGCAGTATAGGTCTTCAG	TGCGTAGATAACACTCGAT	233	233	245	245	235	249	Liebhard et al. 2002
96	NH033b	2	2	x	x	GTCTGAAACAAAAAGCATCGCAA	CTGCCTCGTCTTCCTCCTTATCTCC	168	188	166	190	163	189	Silfverberg-Dilworth et al. 2006
97	NH036b	8	-	8	0	TTCGGATTTTGTTGTCGGTTTTA	ATTTCACTCTCTTCTCGCACCC					170	195	Silfverberg-Dilworth et al. 2006
98	NZmsCN895337	11	x	11	x	GGCACCAACACATCCAAAC	CAGGAAGAGAACCACCGTACA	179	187	172	172	170	190	Celton et al. 2009
99	NZmsCN943067	7	-	7	21.4	AAATGGGGCACGCTATTATG	TGTGCCATTCAAGAGCTCAA	186	201	189	189	185	202	Celton et al. 2009
100	NZmsCO754252	6	-	6	61.8	CTGCCCTCAAGGAGAATGTC	ACAGGTGCAGCAAAGGCTAT	189	209	199	199	190	205	Celton et al. 2009
101	NZmsCV880267	8	8	8	26.8	TGACCAAAAGAAAAGCAGGAG	AAATTGGCTGGAGGAGCTG	185	185	188	188	185	190	Celton et al. 2009
102	NZmsDR999337	1	1	1	27.5	ACAGATTGGGATCTCGTGCT	CTTAGCCTGTGTTGCACATTG	175	178	175	175	175	180	Celton et al. 2009
103	NZmsEB117266	15	15	15	64.6	CATCCATGATCATTCAAGACC	CGTGGCCCTCTATATTAAAGC	174	201	170	186	170	200	Celton et al. 2009
104	NZmsEB137525	17	17	17	x	GGGAGAGTTAGGGGAAAAGG	ACTGAGGCCTGCAACATACC	176	186	174	178	160	190	Celton et al. 2009
105	NZmsEB137749	7	7	x	x	ATCTCCTGCTGTGCTGGTCT	TCACCAAACACCAATCAACAA	0	208	210	208	195	210	Celton et al. 2009
106	NZmsEB142980	4	x	4	x	CCAGTTGGTTATACAAATCGCAAAG	CCTGATCCTCAAAATTACAGCA	104	124	124	124	100	125	Celton et al. 2009
107	NZmsEB147493a	1	1	x	x	ACACCCCCTCCCCAAACTT	GCACCCCTCTGATGTTGTG	182	183	186	186	180	190	Celton et al. 2009
108	NZmsEB153947	5	x	11	x	GGGAGAGTTAGGGGAAAAGG	ACTGAGGCCTGCAACATACC	168	186	161	190	195	210	Celton et al. 2009
109	NZmsEE663789	7	7	x	x	GGGGGACATAAACCTTACCC	TAGTGGGGGCGTAGAAATTG	0	0	197	211	180	210	Celton et al. 2009
110	NZmsMDAJ1681	6	-	6	10.9	CCTGAGGTTATTGACCCAAAA	CACTCAGTTGGAAAACCCTACA	193	193	179	197	185	205	Celton et al. 2009
111	NZmsPal51	14	14	14	46	GATTTTCTGATAATCCTGCC	GTTTAAACAACTCCAGCTCTGC	203	235	203	239	200	240	Celton et al. 2009
